# Supplementary material for: Impact of adaptive filtering on power and false discovery rate in RNA-seq experiments
Source: BMC Bioinformatics. 2022 Sep 24;23:388. doi: 10.1186/s12859-022-04928-z (PMC9509565; doi:10.1186/s12859-022-04928-z)
Supplement: Supplementary file 4 — Additional file 4. Example code for real data example for programming language R. [file 12859_2022_4928_MOESM4_ESM.r]

#################################################################################################################
# Author:  Sonja Zehetmayer                                                                                     #
# Last modificiation: January 2022                                                                              #
#                                                                                                               #
# This is a source code in the R programming language (http://cran.r-project.org/) for the manuscript                  #
# "Impact of adaptive filtering on power and False Discovery Rate in RNA-seq experiments"                       #
# by Sonja Zehetmayer, Alexandra C. Graf and Martin Posch.                                                      #   
#                                                                                                               #
#################################################################################################################
#                                                                                                               #
# Mainfunction:                                                                                                 #
# adaptive.filter.func applies several filters (Basic filter, Mean-based filter, Max-based filter, Zero-based,  # 
# and Jaccard filter) and searches the adaptive filter. For Mean-based and Max-based filter percentiles have    #
# to be defined, for Zero-based filter thresholds have to be defined.                                           #
#                                                                                                               #
#                                                                                                               #
# Parameters of main function:                                                                                  #
# ----------------------------                                                                                  #
# counts.......count data (as matrix or dataframe)                                                              #
# groupvar.....vector denoting the two condition groups                                                         #
# meanperc.........percentiles for mean-based filter                                                            #
# maxperc.........percentiles for  max-based filter                                                             #
# zerothresh...threshold for zero-based filter                                                                  #
# l............filter parameter                                                                                 #
# alpha........significance level (FDR level)                                                                   #  
# method.......BH=Benjamini-Hochberg adjustment                                                                 #
#              lfdr=local false discovery rates adjustment                                                      #
#                                                                                                               #
#                                                                                                               #
# Output of main function:                                                                                      #
# ------------------------                                                                                      #  
# adaptive.filter.........name of adaptive filter                                                               #
# n.rej.adaptive.filter...number of rejections of adaptive filter                                               #
# percentiles.............actual percentiles of all considered filter                                           #
# n.rej...................numbers of rejections of considered filter                                            #
# rej.....................rejection matrix of adaptive filter                                                   #
#                                                                                                               #
#################################################################################################################
# No warranty is given about the validity of this program!                                                      #
#################################################################################################################


library(limma)
library(edgeR)
library(HTSFilter)
library(matrixStats)
library(fdrtool)


adaptive.filter.func<-function(counts,groupvar,meanperc=seq(0.01,0.05,0.01),maxperc=seq(0.01,0.05,0.01),zerothresh=20,l=5,alpha=0.05,method="lfdr")
  {
  counts<-as.matrix(counts)
  
  #basic filter (delete genes with only zero counts)
  y<-counts[rowSums(counts)>0,]  
  #TMM normalization
  nf1 = calcNormFactors(y)   
  
  #data analysis with limma package
  voom.data = voom(y, design = model.matrix(~factor(groupvar)),lib.size = colSums(y) * nf1)
  voom.fitlimma = lmFit(voom.data, design = model.matrix(~factor(groupvar)))
  voom.fitbayes = eBayes(voom.fitlimma)
  pvalue = voom.fitbayes$p.value[, 2]

  #filtering
  f.basic <- as.logical(rep(1,dim(y)[1]))
  f.mean <- outer(rowMeans2(y),quantile(rowMeans2(y),probs=meanperc),FUN=">")
  f.max <- outer(rowMaxs(y),quantile(rowMaxs(y),probs=maxperc),FUN=">")
  f.zero <- outer(rowSums(y==0),zerothresh,FUN="<=")
  f.jac <- as.logical(HTSFilter(y, groupvar, s.len=100,s.min=0.1,s.max=50, normalization="none", plot=FALSE)$on)
  f.all<- cbind(f.basic,f.mean,f.max,f.zero,f.jac) 

  result.name<-c("Basic filter",as.vector(outer(c("Mean-based"), meanperc, paste, sep=".")),
                 as.vector(outer(c("Max-based"), maxperc, paste, sep=".")),
                 as.vector(outer(c("Zero-based"), zerothresh, paste, sep=".")),"Jaccard")
  
  p<-matrix(rep(pvalue,each=ncol(f.all)),ncol=ncol(f.all),byrow=TRUE)
  p[f.all==FALSE]<-NA
  
  colnames(p)<-result.name
  row.names(p)<-row.names(y)
  
  if (method=="BH")
    {
    vals<-apply(p,2,p.adjust,method="BH")
    rej<-vals<=alpha
    colnames(rej)<-result.name
    n.rej<-colSums(rej,na.rm=TRUE)
    }
  
  
  if (method=="lfdr")
    {
    n.rej<-vector(length=ncol(p))  
    
    for (i in 1:dim(p)[2])
      {
      del.na<-p[,i][!is.na(p[,i])]
      vals<-fdrtool(del.na,statistic="pvalue",plot=FALSE,verbose=FALSE)$lfdr
      n.rej[i]<-sum(vals<=alpha)
      }
    }
  
  percentiles<-1-apply(f.all,2,sum)/dim(y)[1]

  names(percentiles)<-result.name
  names(n.rej)<-result.name
  adaptive<-max(n.rej)
  
  #the Jaccard filter is the reference filter:
  n.rej.adaptive.filter<-ifelse(adaptive>l,adaptive,n.rej["Jaccard"])
  adaptive.filter<-ifelse(adaptive>l,result.name[which.max(n.rej)],"Jaccard")
  
  if (method=="BH")
  {
    rej.adaptive<-rej[,adaptive.filter] 
  }
    
  if (method=="lfdr")
  {
    del.na<-p[,adaptive.filter][!is.na(p[,adaptive.filter])]
    vals<-fdrtool(del.na,statistic="pvalue",plot=FALSE,verbose=FALSE)$lfdr
    rej<-vals<alpha
    rej.adaptive<-rep(NA,length=nrow(p))
    rej.adaptive[which(!is.na(p[,adaptive.filter]))]<-rej
    names(rej.adaptive)<-row.names(p)
  }
  
  list(adaptive.filter,n.rej.adaptive.filter,round(percentiles,3),n.rej,rej.adaptive)
}


#############################################################################################################
#                                                                                                           #
#                                                Example                                                    #
#                                                                                                           #
#############################################################################################################


library(SimSeq)
data(kidney)

#a selection of 10 samples per group is made
a<-c(95,  104,  89,  92,  73,  83, 4,  65,  17, 118)
b<-c(110,  78,  34,  58,  70, 117,  30,  35, 109,  53)
selection<-sort(c(a,b))

counts <- kidney$counts[,selection] # Matrix of read counts from KIRC dataset
groupvar <- kidney$treatment[selection] # Treatment vector indicating Non-Tumor or Tumor columns

#define percentiles/thresholds for max/mean/zero based filter
meanperc<-seq(0.01,0.05,0.01)
maxperc<-seq(0.01,0.05,0.01)
zerothresh<-c(20:15)
adaptive.filter.func(counts=counts,groupvar=groupvar,meanperc=meanperc,maxperc=maxperc,zerothresh=zerothresh,l=5000,alpha=0.05,method="BH")
adaptive.filter.func(counts=counts,groupvar=groupvar,meanperc=meanperc,maxperc=maxperc,zerothresh=zerothresh,l=5000,alpha=0.05,method="lfdr")
